# Supplementary material for: Optimization on overall performance of Modified Ultrafine Cementitious Grout Materials (MUCG) and hydration mechanism analysis
Source: PLoS One. 2024 Oct 3;19(10):e0309312. doi: 10.1371/journal.pone.0309312 (PMC11449307; doi:10.1371/journal.pone.0309312)
Supplement: S1 Dataset — (XLSX) [file pone.0309312.s001.xlsx]

## Sheet: Flowability
Experimental Group	A	B	C	D	E	Flowability/mm -y1	Viscosity/s -y2	Bleeding rate/% -y3	Setting time/min -y4	3d Compressive strength -y5	7d Compressive strength -y6	28d Compressive strength -y7
1	1	1	1	1	1	203	54	0	441	7.25	13.94	23.9
2	1	2	2	2	2	173	33	1.27	365	8.62	12.4	24.86
3	1	3	3	3	3	191	29	2.5	284	9.48	14.16	26.02
4	1	4	4	4	4	265	24	3.8	212	8.29	15.02	27.43
5	2	1	2	3	4	276	25	4.44	228	9.6	15.17	27.68
6	2	2	1	4	3	265	24	5	265	8.67	14.45	24.89
7	2	3	4	1	2	163	72	0	378	10.03	16.46	28.52
8	2	4	3	2	1	173	39	0	413	9.63	16.73	28.66
9	3	1	3	4	2	363	23	6.25	339	11.66	18.07	31.78
10	3	2	4	3	1	232	30	2.41	425	12.63	17.94	30.23
11	3	3	1	2	4	191	35	0	237	9.32	15.76	27.85
12	3	4	2	1	3	181	84	0	311	10.98	17.64	28.27
13	4	1	4	2	3	269	36	1.23	298	12.02	16.49	29.21
14	4	2	3	1	4	207	51	0	232	11.28	18.48	27.97
15	4	3	2	4	1	319	24	3.53	396	10.34	17.16	26.12
16	4	4	1	3	2	261	33	1.23	337	9.87	14.52	27.74
k1	832	1111	920	754	927	Flowability -y1
k2	877	877	949	806	960
k3	967	864	934	960	906
k4	1056	880	929	1212	939
K1 age	208	277.75	230	188.5	231.75
K2 age	219.25	219.25	237.25	201.5	240
K3 age	241.75	216	233.5	240	226.5
K4 age	264	220	232.25	303	234.75
R	56	61.75	7.25	114.5	13.5
influencing factor	D>B>A>E>C
optimal proportion	A4,B1,C2,D3,E2

## Sheet: Viscosity
Experimental Group	A	B	C	D	E	Flowability/mm -y1	Viscosity/s -y2	Bleeding rate/% -y3	Setting time/min -y4	3d Compressive strength -y5	7d Compressive strength -y6	28d Compressive strength -y7
1	1	1	1	1	1	203	54	0	441	7.25	13.94	23.9
2	1	2	2	2	2	173	33	1.27	365	8.62	12.4	24.86
3	1	3	3	3	3	191	29	2.5	284	9.48	14.16	26.02
4	1	4	4	4	4	265	24	3.8	212	8.29	15.02	27.43
5	2	1	2	3	4	276	25	4.44	228	9.6	15.17	27.68
6	2	2	1	4	3	265	24	5	265	8.67	14.45	24.89
7	2	3	4	1	2	163	72	0	378	10.03	16.46	28.52
8	2	4	3	2	1	173	39	0	413	9.63	16.73	28.66
9	3	1	3	4	2	363	23	6.25	339	11.66	18.07	31.78
10	3	2	4	3	1	232	30	2.41	425	12.63	17.94	30.23
11	3	3	1	2	4	191	35	0	237	9.32	15.76	27.85
12	3	4	2	1	3	181	84	0	311	10.98	17.64	28.27
13	4	1	4	2	3	269	36	1.23	298	12.02	16.49	29.21
14	4	2	3	1	4	207	51	0	232	11.28	18.48	27.97
15	4	3	2	4	1	319	24	3.53	396	10.34	17.16	26.12
16	4	4	1	3	2	261	33	1.23	337	9.87	14.52	27.74
k1	140	138	146	261	147	Consisten/s -y2
k2	160	138	166	143	161
k3	172	160	142	117	173
k4	144	180	162	95	135
K1 age	35	34.5	36.5	65.25	36.75
K2 age	40	34.5	41.5	35.75	40.25
K3 age	43	40	35.5	29.25	43.25
K4 age	36	45	40.5	23.75	33.75
R	8	10.5	6	41.5	9.5
influencing factor	D>B>E>C>A
optimal proportion	A1，B2，C3，D4，E5

## Sheet: Bleeding rate
Experimental Group	A	B	C	D	E	Flowability/mm -y1	Viscosity/s -y2	Bleeding rate/% -y3	Setting time/min -y4	3d Compressive strength -y5	7d Compressive strength -y6	28d Compressive strength -y7
1	1	1	1	1	1	203	54	0	441	7.25	13.94	23.9
2	1	2	2	2	2	173	33	1.27	365	8.62	12.4	24.86
3	1	3	3	3	3	191	29	2.5	284	9.48	14.16	26.02
4	1	4	4	4	4	265	24	3.8	212	8.29	15.02	27.43
5	2	1	2	3	4	276	25	4.44	228	9.6	15.17	27.68
6	2	2	1	4	3	265	24	5	265	8.67	14.45	24.89
7	2	3	4	1	2	163	72	0	378	10.03	16.46	28.52
8	2	4	3	2	1	173	39	0	413	9.63	16.73	28.66
9	3	1	3	4	2	363	23	6.25	339	11.66	18.07	31.78
10	3	2	4	3	1	232	30	2.41	425	12.63	17.94	30.23
11	3	3	1	2	4	191	35	0	237	9.32	15.76	27.85
12	3	4	2	1	3	181	84	0	311	10.98	17.64	28.27
13	4	1	4	2	3	269	36	1.23	298	12.02	16.49	29.21
14	4	2	3	1	4	207	51	0	232	11.28	18.48	27.97
15	4	3	2	4	1	319	24	3.53	396	10.34	17.16	26.12
16	4	4	1	3	2	261	33	1.23	337	9.87	14.52	27.74
k1	7.57	11.92	6.23	0	5.94	Bleeding rate/% -y3
k2	9.44	8.68	9.24	2.5	8.75
k3	8.66	6.03	8.75	10.58	8.73
k4	5.99	5.03	7.44	18.58	8.24
K1 age	1.8925	2.98	1.5575	0	1.485
K2 age	2.36	2.17	2.31	0.625	2.1875
K3 age	2.165	1.5075	2.1875	2.645	2.1825
K4 age	1.4975	1.2575	1.86	4.645	2.06
R	0.8625	1.7225	0.7525	4.645	0.7025
influencing factor	D>B>A>C>E
optimal proportion	A4，B4，C1，D1，E1

## Sheet: Setting time
Experimental Group	A	B	C	D	E	Flowability/mm -y1	Viscosity/s -y2	Bleeding rate/% -y3	Setting time/min -y4	3d Compressive strength -y5	7d Compressive strength -y6	28d Compressive strength -y7
1	1	1	1	1	1	203	54	0	300	7.25	13.94	23.9
2	1	2	2	2	2	173	33	1.27	269	8.62	12.4	24.86
3	1	3	3	3	3	191	29	2.5	223	9.48	14.16	26.02
4	1	4	4	4	4	265	24	3.8	186	8.29	15.02	27.43
5	2	1	2	3	4	276	25	4.44	155	9.6	15.17	27.68
6	2	2	1	4	3	265	24	5	235	8.67	14.45	24.89
7	2	3	4	1	2	163	72	0	254	10.03	16.46	28.52
8	2	4	3	2	1	173	39	0	313	9.63	16.73	28.66
9	3	1	3	4	2	363	23	6.25	262	11.66	18.07	31.78
10	3	2	4	3	1	232	30	2.41	307	12.63	17.94	30.23
11	3	3	1	2	4	191	35	0	151	9.32	15.76	27.85
12	3	4	2	1	3	181	84	0	206	10.98	17.64	28.27
13	4	1	4	2	3	269	36	1.23	199	12.02	16.49	29.21
14	4	2	3	1	4	207	51	0	136	11.28	18.48	27.97
15	4	3	2	4	1	319	24	3.53	331	10.34	17.16	26.12
16	4	4	1	3	2	261	33	1.23	271	9.87	14.52	27.74
k1	978	916	957	896	1251	Setting time/min -y4
k2	957	947	961	932	1056
k3	926	959	934	956	863
k4	937	976	946	1014	628
K1 age	244.5	229	239.25	224	312.75
K2 age	239.25	236.75	240.25	233	264
K3 age	231.5	239.75	233.5	239	215.75
K4 age	234.25	244	236.5	253.5	157
R	13	15	6.75	29.5	155.75
influencing factor	E>D>A>C>B
optimal proportion	A4，B4，C3，D4，E4

## Sheet: 3d Compressive strength
Experimental Group	A	B	C	D	E	Flowability/mm -y1	Viscosity/s -y2	Bleeding rate/% -y3	Setting time/min -y4	3d Compressive strength -y5	7d Compressive strength -y6	28d Compressive strength -y7
1	1	1	1	1	1	203	54	0	441	7.25	13.94	23.9
2	1	2	2	2	2	173	33	1.27	365	8.62	12.4	24.86
3	1	3	3	3	3	191	29	2.5	284	9.48	14.16	26.02
4	1	4	4	4	4	265	24	3.8	212	8.29	15.02	27.43
5	2	1	2	3	4	276	25	4.44	228	9.6	15.17	27.68
6	2	2	1	4	3	265	24	5	265	8.67	14.45	24.89
7	2	3	4	1	2	163	72	0	378	10.03	16.46	28.52
8	2	4	3	2	1	173	39	0	413	9.63	16.73	28.66
9	3	1	3	4	2	363	23	6.25	339	11.66	18.07	31.78
10	3	2	4	3	1	232	30	2.41	425	12.63	17.94	30.23
11	3	3	1	2	4	191	35	0	237	9.32	15.76	27.85
12	3	4	2	1	3	181	84	0	311	10.98	17.64	28.27
13	4	1	4	2	3	269	36	1.23	298	12.02	16.49	29.21
14	4	2	3	1	4	207	51	0	232	11.28	18.48	27.97
15	4	3	2	4	1	319	24	3.53	396	10.34	17.16	26.12
16	4	4	1	3	2	261	33	1.23	337	9.87	14.52	27.74
k1	33.64	40.53	35.11	39.54	39.85	7d Compressive strength -y6
k2	37.93	41.2	39.54	39.59	40.18
k3	44.59	39.17	42.05	41.58	41.15
k4	43.51	38.77	42.97	38.96	38.49
K1 age	8.41	10.1325	8.7775	9.885	9.9625
K2 age	9.4825	10.3	9.885	9.8975	10.045
K3 age	11.1475	9.7925	10.5125	10.395	10.2875
K4 age	10.8775	9.6925	10.7425	9.74	9.6225
R	2.7375	0.6075	1.965	0.655	0.665
influencing factor	A>C>D>E>B
optimal proportion	A2,B2,C4,D3,E3

## Sheet: 7d Compressive strength
Experimental Group	A	B	C	D	E	Flowability/mm -y1	Viscosity/s -y2	Bleeding rate/% -y3	Setting time/min -y4	3d Compressive strength -y5	7d Compressive strength -y6	28d Compressive strength -y7
1	1	1	1	1	1	203	54	0	441	7.25	13.94	23.9
2	1	2	2	2	2	173	33	1.27	365	8.62	12.4	24.86
3	1	3	3	3	3	191	29	2.5	284	9.48	14.16	26.02
4	1	4	4	4	4	265	24	3.8	212	8.29	15.02	27.43
5	2	1	2	3	4	276	25	4.44	228	9.6	15.17	27.68
6	2	2	1	4	3	265	24	5	265	8.67	14.45	24.89
7	2	3	4	1	2	163	72	0	378	10.03	16.46	28.52
8	2	4	3	2	1	173	39	0	413	9.63	16.73	28.66
9	3	1	3	4	2	363	23	6.25	339	11.66	18.07	31.78
10	3	2	4	3	1	232	30	2.41	425	12.63	17.94	30.23
11	3	3	1	2	4	191	35	0	237	9.32	15.76	27.85
12	3	4	2	1	3	181	84	0	311	10.98	17.64	28.27
13	4	1	4	2	3	269	36	1.23	298	12.02	16.49	29.21
14	4	2	3	1	4	207	51	0	232	11.28	18.48	27.97
15	4	3	2	4	1	319	24	3.53	396	10.34	17.16	26.12
16	4	4	1	3	2	261	33	1.23	337	9.87	14.52	27.74
k1	55.52	63.67	58.67	66.52	65.77	7d Compressive strength -y6
k2	62.81	63.27	62.37	61.38	61.45
k3	69.41	63.54	67.44	61.79	62.74
k4	66.65	63.91	65.91	64.7	64.43
K1 age	13.88	15.9175	14.6675	16.63	16.4425
K2 age	15.7025	15.8175	15.5925	15.345	15.3625
K3 age	17.3525	15.885	16.86	15.4475	15.685
K4 age	16.6625	15.9775	16.4775	16.175	16.1075
R	3.4725	0.16	2.1925	1.285	1.08
influencing factor	A>C>D>E>B
optimal proportion	A2,B4,C3,D1,E1

## Sheet: 28d Compressive strength
Experimental Group	A	B	C	D	E	Flowability/mm -y1	Viscosity/s -y2	Bleeding rate/% -y3	Setting time/min -y4	3d Compressive strength -y5	7d Compressive strength -y6	28d Compressive strength -y7
1	1	1	1	1	1	203	54	0	441	7.25	13.94	23.9
2	1	2	2	2	2	173	33	1.27	365	8.62	12.4	24.86
3	1	3	3	3	3	191	29	2.5	284	9.48	14.16	26.02
4	1	4	4	4	4	265	24	3.8	212	8.29	15.02	27.43
5	2	1	2	3	4	276	25	4.44	228	9.6	15.17	27.68
6	2	2	1	4	3	265	24	5	265	8.67	14.45	24.89
7	2	3	4	1	2	163	72	0	378	10.03	16.46	28.52
8	2	4	3	2	1	173	39	0	413	9.63	16.73	28.66
9	3	1	3	4	2	363	23	6.25	339	11.66	18.07	31.78
10	3	2	4	3	1	232	30	2.41	425	12.63	17.94	30.23
11	3	3	1	2	4	191	35	0	237	9.32	15.76	27.85
12	3	4	2	1	3	181	84	0	311	10.98	17.64	28.27
13	4	1	4	2	3	269	36	1.23	298	12.02	16.49	29.21
14	4	2	3	1	4	207	51	0	232	11.28	18.48	27.97
15	4	3	2	4	1	319	24	3.53	396	10.34	17.16	26.12
16	4	4	1	3	2	261	33	1.23	337	9.87	14.52	27.74
k1	102.21	112.57	104.38	108.66	108.91	28d Compressive strength -y7
k2	109.75	107.95	106.93	110.58	112.9
k3	118.13	108.51	114.43	111.67	108.39
k4	111.04	112.1	115.39	110.22	110.93
K1 age	25.5525	28.1425	26.095	27.165	27.2275
K2 age	27.4375	26.9875	26.7325	27.645	28.225
K3 age	29.5325	27.1275	28.6075	27.9175	27.0975
K4 age	27.76	28.025	28.8475	27.555	27.7325
R	3.98	1.155	2.7525	0.7525	1.1275
influencing factor	A>C>B>E>D
optimal proportion	A2,B4,C2,D1,E1

## Sheet: Summary of range analysis
K1 age	208	277.75	230	188.5	231.75	Flowability/mm -y1											影响MUCG浆液性能和抗压强度多因素的极差分析结果
K2 age	219.25	219.25	237.25	201.5	240												Range analysis results of multiple factors affecting the Properties of Slurry and Compressive strength of MUCG
K3 age	241.75	216	233.5	240	226.5												Properties of Slurry	K	A	B	C	D	E	Compressive strength	K	A	B	C	D	E
K4 age	264	220	232.25	303	234.75												y1	K1	208	277.8	230	188.5	231.8	y5	K1	8.4	10.1	8.8	9.9	10
R	56	61.75	7.25	114.5	13.5													K2	219.3	219.3	237.3	201.5	240		K2	9.5	10.3	9.9	9.9	10
influencing factor	D>B>A>E>C																	K3	241.8	216	233.5	240	226.5		K3	11.1	9.8	10.5	10.4	10.3
optimal proportion	A4,B1,C2,D3,E2																	K4	264	220	232.3	303	234.8		K4	10.9	9.7	10.7	9.7	9.6
K1	35	34.5	36.5	65.25	36.75	Viscosity/s -y2												R	56	61.8	7.3	114.5	13.5		R	2.7	0.6	2	0.7	0.7
K2	40	34.5	41.5	35.75	40.25												y2	K1	35	34.5	36.5	65.3	36.8	y6	K1	13.9	15.9	14.7	16.6	16.4
K3	43	40	35.5	29.25	43.25													K2	40	34.5	41.5	35.8	40.3		K2	15.7	15.8	15.6	15.3	15.4
K4	36	45	40.5	23.75	33.75													K3	43	40	35.5	29.3	43.3		K3	17.4	15.9	16.9	15.4	15.7
R	8	10.5	6	41.5	9.5													K4	36	45	40.5	23.8	33.8		K4	16.7	16	16.5	16.2	16.1
influencing factor	D>B>E>C>A																	R	8	10.5	6	41.5	9.5		R	3.5	0.2	2.2	1.3	1.1
optimal proportion	A1，B2，C3，D4，E5																y3	K1	1.9	3	1.6	0	1.5	y7	K1	25.6	28.1	26.1	27.2	27.2
K1	1.8925	2.98	1.5575	0	1.485	Bleeding rate/% -y3												K2	2.4	2.2	2.3	0.6	2.2		K2	27.4	27	26.7	27.6	28.2
K2	2.36	2.17	2.31	0.625	2.1875													K3	2.2	1.5	2.2	2.6	2.2		K3	29.5	27.1	28.6	27.9	27.1
K3	2.165	1.5075	2.1875	2.645	2.1825													K4	1.5	1.3	1.9	4.6	2.1		K4	27.8	28	28.8	27.6	27.7
K4	1.4975	1.2575	1.86	4.645	2.06													R	0.9	1.7	0.8	4.6	0.7		R	4	1.2	2.8	0.8	1.1
R	0.8625	1.7225	0.7525	4.645	0.7025												y4	K1	325.5	326.5	320	340.5	418.8
influencing factor	D>B>A>C>E																	K2	321	321.8	325	328.3	354.8
optimal proportion	A4，B4，C1，D1，E1																	K3	328	323.8	317	318.5	289.5
K1	325.5	326.5	320	340.5	418.75	Setting time/min -y4												K4	315.8	318.3	328.3	303	227.3
K2	321	321.75	325	328.25	354.75													R	12.3	8.3	11.3	37.5	191.5
K3	328	323.75	317	318.5	289.5
K4	315.75	318.25	328.25	303	227.25
R	12.25	8.25	11.25	37.5	191.5
influencing factor	E>D>A>C>B
optimal proportion	A4，B4，C3，D4，E4
K1	8.41	10.1325	8.7775	9.885	9.9625	3d Compressive strength -y5
K2	9.4825	10.3	9.885	9.8975	10.045
K3	11.1475	9.7925	10.5125	10.395	10.2875
K4	10.8775	9.6925	10.7425	9.74	9.6225
R	2.7375	0.6075	1.965	0.655	0.665
influencing factor	A>C>D>E>B
optimal proportion	A2,B2,C4,D3,E3
K1	13.88	15.9175	14.6675	16.63	16.4425	7d Compressive strength -y6
K2	15.7025	15.8175	15.5925	15.345	15.3625
K3	17.3525	15.885	16.86	15.4475	15.685
K4	16.6625	15.9775	16.4775	16.175	16.1075
R	3.4725	0.16	2.1925	1.285	1.08
influencing factor	A>C>D>E>B
optimal proportion	A2,B4,C3,D1,E1
K1	25.5525	28.1425	26.095	27.165	27.2275	28d Compressive strength -y6
K2	27.4375	26.9875	26.7325	27.645	28.225
K3	29.5325	27.1275	28.6075	27.9175	27.0975
K4	27.76	28.025	28.8475	27.555	27.7325
R	3.98	1.155	2.7525	0.7525	1.1275
influencing factor	A>C>B>E>D
optimal proportion	A2,B4,C2,D1,E1

## Sheet: Standardization of range values
Descending order of range values
R(y1)	R(y2)	R(y3)	R(y4)	R(y5)	R(y6)	R(y7)
114.5	41.5	4.6	191.5	2.7	3.5	4
61.8	10.5	1.7	37.5	2	2.2	2.8
56	9.5	0.9	12.3	0.7	1.3	1.2
13.5	8	0.8	11.3	0.7	1.1	1.1
7.3	6	0.7	8.3	0.6	0.2	0.8
standardization of range values
R(y1)/%	R(y2)/%	R(y3)/%	R(y4)/%	R(y5)/%	R(y6)/%	R(y7)/%
45.26	54.97	53.48	73.44	41.29	42.4	40.75
24.41	13.91	19.83	14.38	29.64	26.77	28.18
22.13	12.58	9.93	4.7	10.03	15.69	11.82
5.34	10.6	8.66	4.31	9.88	13.19	11.54
2.87	7.95	8.09	3.16	9.16	1.95	7.7

## Sheet: Multiple linear regression anal
拟合模型描述 Description of fitting models
Description of fitting models
模型	R	R2	调整后R2	标准估算的错误
Model	R	R2	Adjusted R2	Std. Error of the estimate
y1	0.922	0.851	0.776	27.3895
y2	0.874	0.763	0.645	10.7536
y3	0.953	0.909	0.863	0.76945
y4	0.997	0.994	0.99	6.02827
y5	0.902	0.813	0.719	0.76979
y6	0.8	0.64	0.459	1.28686
y7	0.759	0.576	0.363	1.63345
拟合模型的方差分析
Description of fitting models
模型		平方和	自由度	均方	F	显著性	备注
Model		Sum of	Degrees of	Mean square	F-0.05	Sig.	Note
y1	Regress	42679.2	5	8535.83	11.378	＜0.001	***
	Residual	7501.85	10	750.185
	Total	50181	15
y2	Regress	3727.6	5	745.52	6.447	0.006	**
	Residual	1156.4	10	115.64
	Total	4884	15
y3	Regress	58.806	5	11.761	19.865	＜0.001	***
	Residual	5.921	10	0.592
	Total	64.727	15
y4	Regress	55736.3	5	11147.3	306.749	＜0.001	***
	Residual	363.4	10	36.34
	Total	56099.8	15
y5	Regress	25.742	5	5.148	8.688	0.002	**
	Residual	5.926	10	0.593
	Total	31.668	15
y6	Regress	29.385	5	5.877	3.549	0.042	*
	Residual	16.56	10	1.656
	Total	45.946	15
y7	Regress	36.188	5	7.238	2.713	0.084	/
	Residual	26.682	10	2.668
	Total	62.869	15
回归系数结果
Results of regression coefficients
	模型	未标准化系数		标准化系数	统计	P	Sig.
		B	标准错误	Beta	（t ）	P
	Model	Unstandardized		Standardized	Statistics
		Regression	Std.	Beta	（t）
y1	Constant	134.625	34.915		3.856	0.003
	A	19.05	6.124	0.38	3.11	0.011	*
	B	-17.65	6.124	-0.352	-2.882	0.016	*
	C	0.3	6.124	0.006	0.049	0.962	/
	D	38.2	6.124	0.763	6.237	＜0.001	***
	E	-0.45	6.124	-0.009	-0.073	0.943	/
y2	Constant	60.5	13.708		4.413	＜0.001
	A	0.6	2.405	0.038	0.25	0.808	/
	B	3.7	2.405	0.237	1.539	0.155	/
	C	0.6	2.405	0.038	0.25	0.808	/
	D	-13.1	2.405	-0.838	-5.448	＜0.001	***
	E	-0.6	2.405	-0.038	-0.25	0.808	/
y3	Constant	-0.834	0.981		-0.85	0.415
	A	-0.138	0.172	-0.077	-0.802	0.441	/
	B	-0.583	0.172	-0.324	-3.388	0.007	**
	C	0.079	0.172	0.044	0.456	0.658	/
	D	1.596	0.172	0.887	9.273	＜0.001	***
	E	0.172	0.172	0.096	1	0.341	/
y4	Constant	344	7.685		44.765	0
	A	-3.85	1.348	-0.073	-2.856	0.017	/
	B	4.8	1.348	0.091	3.561	0.005	/
	C	-1.5	1.348	-0.028	-1.113	0.292	/
	D	9.45	1.348	0.178	7.011	0	***
	E	-51.55	1.348	-0.973	-38.243	0	***
y5	Constant	6.718	0.981		6.846	＜0.001
	A	0.907	0.172	0.721	5.268	＜0.001	***
	B	-0.183	0.172	-0.145	-1.062	0.313	/
	C	0.652	0.172	0.518	3.789	0.004	**
	D	0.006	0.172	0.005	0.036	0.972	/
	E	-0.078	0.172	-0.062	-0.452	0.661	/
y6	Constant	12.15	1.64		7.407	＜0.001
	A	1	0.288	0.66	3.474	0.006	**
	B	0.025	0.288	0.016	0.086	0.933	/
	C	0.67	0.288	0.442	2.328	0.042	*
	D	-0.126	0.288	-0.083	-0.439	0.67	/
	E	-0.068	0.288	-0.045	-0.237	0.817	/
y7	Constant	22.454	2.082		10.783	＜0.001
	A	0.872	0.365	0.492	2.387	0.038	*
	B	-0.021	0.365	-0.012	-0.058	0.955	/
	C	1.013	0.365	0.571	2.774	0.02	*
	D	0.144	0.365	0.081	0.395	0.701	/
	E	0.039	0.365	0.022	0.106	0.918	/
